# Supplementary material for: Overexpression of IGF2BP3 as a Potential Oncogene in Ovarian Clear Cell Carcinoma
Source: Front Oncol. 2020 Jan 30;9:1570. doi: 10.3389/fonc.2019.01570 (PMC7002550; doi:10.3389/fonc.2019.01570)
Supplement: Supplementary File 1 — Clinicopathological features information. [file Table_1.XLSX]

## Sheet: Additional File 1_reexport
Additional File 1. Clinicopathological Features Information
Order	Cohort	Age	Time of follow up (months)	OS	OCSS	Cause of death	Tumor Stage	ChemoStat	Radiation	IGF2BP3 expression
1	AOVT	67	295.967	1	1	3	I	Yes	No	negative
2	AOVT	81	15.0164	1	1	2	I	Unknown	Unknown	negative
3	AOVT	59	1.5082	1	1	2	III	No	No	negative
4	AOVT	53	24.623	0	0	1	II	Yes	Yes	negative
5	AOVT	44	348.918	1	1	7	I	No	No	negative
6	AOVT	63	11.4426	1	1	2	III	Yes	Yes	negative
7	AOVT	47	322.426	1	1	7	I	No	No	negative
8	AOVT	77	1.37705	1	1	2	II	Yes	No	negative
9	AOVT	66	298.361	1	1	7	II	Yes	No	negative
10	AOVT	74	289.672	1	1	7	II	Yes	No	positive
11	AOVT	62	84.1967	0	0	1	II	Yes	Yes	negative
12	AOVT	51	13.4754	0	0	1	III	Yes	No	negative
13	AOVT	52	262.328	1	1	7	I	No	No	negative
14	AOVT	43	286.197	1	1	7	II	No	No	negative
15	AOVT	52	281.607	1	1	7	unknown	Unknown	Unknown	negative
16	AOVT	71	33.3115	0	0	1	II	Yes	No	negative
17	AOVT	42	266.459	1	1	7	II	No	No	negative
18	AOVT	54	274.361	1	1	7	I	Yes	No	positive
19	AOVT	74	75.082	1	1	3	I	Yes	No	negative
20	AOVT	59	53.3115	0	0	1	II	Yes	Yes	positive
21	AOVT	46	3.96721	1	1	3	III	Yes	No	negative
22	AOVT	31	228.361	1	1	7	II	No	No	negative
23	AOVT	46	252.066	1	1	7	I	No	No	negative
24	AOVT	57	161.77	1	1	3	I	No	No	negative
25	AOVT	43	12.2295	0	0	1	II	Yes	No	positive
26	AOVT	45	11.6721	0	0	1	III	Yes	No	positive
27	AOVT	50	16.9508	1	1	2	II	Yes	No	negative
28	AOVT	64	210.754	1	1	7	I	Yes	No	negative
29	AOVT	52	239.607	0	0	1	II	Yes	No	negative
30	AOVT	54	206.918	1	1	7	II	Yes	No	negative
31	AOVT	83	96.3607	1	1	3	II	Yes	No	positive
32	AOVT	50	232.492	1	1	7	II	Yes	No	negative
33	AOVT	57	12.6885	0	0	1	I	Yes	No	positive
34	AOVT	52	205.148	1	1	7	I	Unknown	Unknown	negative
35	AOVT	81	18.6557	1	1	3	I	No	No	negative
36	AOVT	67	119.344	0	0	1	II	Yes	Yes	negative
37	AOVT	57	11.0164	0	0	1	II	Yes	Yes	positive
38	AOVT	83	1.44262	0	0	1	III	Yes	No	positive
39	AOVT	53	68.1639	0	0	1	II	Yes	No	negative
40	AOVT	57	19.3443	0	0	1	II	Yes	No	negative
41	AOVT	39	166.82	1	1	7	II	Yes	No	negative
42	AOVT	67	158.82	1	1	3	II	Yes	No	negative
43	AOVT	53	39.082	0	0	1	III	Yes	No	negative
44	AOVT	59	139.148	1	1	7	II	Yes	No	negative
45	AOVT	78	10.7213	0	0	1	I	Yes	No	negative
46	AOVT	71	95.9016	1	1	3	II	Yes	No	negative
47	AOVT	66	135.082	1	1	7	II	Yes	No	negative
48	AOVT	77	152.82	1	1	7	I	Yes	No	positive
49	AOVT	72	32.9836	1	1	4	II	No	No	negative
50	AOVT	42	140.557	1	1	3	I	No	No	negative
51	AOVT	64	137.738	1	1	7	II	Yes	No	positive
52	AOVT	50	19.8033	0	0	1	II	Yes	No	positive
53	AOVT	46	135.836	1	1	7	I	Yes	No	negative
54	AOVT	61	11.541	0	0	1	II	Yes	No	negative
55	AOVT	63	27.3115	0	0	1	III	Yes	No	negative
56	AOVT	44	18.7541	0	0	1	I	Yes	No	positive
57	AOVT	74	131.541	1	1	7	II	Yes	No	negative
58	AOVT	51	11.0164	0	0	1	III	Yes	No	positive
59	AOVT	68	7.11475	1	1	3	III	No	Yes	negative
60	AOVT	67	56.6885	1	1	3	II	Yes	No	negative
61	AOVT	40	120.131	1	1	7	II	Yes	No	negative
62	AOVT	75	10.5246	0	0	1	III	Yes	No	negative
63	AOVT	46	28.4262	0	0	1	III	Yes	No	positive
64	AOVT	41	90.2623	1	1	7	I	Yes	No	negative
65	AOVT	78	48.4918	1	1	3	II	Yes	No	positive
66	AOVT	50	22.0656	0	0	1	III	Yes	No	positive
67	AOVT	66	13.6393	0	0	1	III	Yes	No	positive
68	AOVT	51	89.9344	1	1	7	I	Yes	No	positive
69	AOVT	67	33.541	0	0	1	III	Yes	No	negative
70	AOVT	54	90.0328	1	1	7	II	Yes	No	negative
71	AOVT	48	56.8852	0	0	1	II	Yes	No	negative
72	AOVT	74	76.7213	1	1	7	I	No	No	positive
73	AOVT	33	10.1311	0	0	1	III	Yes	No	positive
74	AOVT	50	66.2623	0	0	1	II	Yes	No	negative
75	AOVT	80	29.5738	0	0	1	II	Yes	No	negative
76	AOVT	56	57.4754	1	1	7	I	Yes	No	negative
77	AOVT	45	69.2131	0	0	1	I	No	No	positive
78	AOVT	48	72.5902	1	1	7	I	Yes	No	negative
79	AOVT	53	72.5902	1	1	7	I	Yes	No	negative
80	AOVT	59	66.7869	1	1	7	II	Yes	No	negative
81	AOVT	55	14.1311	0	0	1	III	Yes	No	negative
82	AOVT	39	65.1148	1	1	7	II	Yes	No	positive
83	AOVT	54	8.52459	0	0	1	II	Yes	No	positive
84	AOVT	60	63.4426	1	1	7	I	Yes	No	negative
85	AOVT	42	68.1311	1	1	7	I	Yes	No	negative
86	AOVT	53	55.377	1	1	7	I	No	No	negative
87	AOVT	54	57.1148	1	1	7	I	Yes	No	positive
88	AOVT	62	34.0656	0	0	1	II	Yes	No	negative
89	AOVT	62	5.40984	0	0	1	III	Yes	No	negative
90	AOVT	56	51.4754	1	1	7	I	Yes	No	negative
91	AOVT	74	80.8852	1	1	7	II	Yes	No	positive
92	AOVT	53	77.2459	0	0	1	III	Yes	No	positive
93	AOVT	50	27.8689	1	1	9	II	Yes	No	negative
94	AOVT	51	50.8852	1	1	7	II	Yes	No	negative
95	AOVT	52	42.1639	1	1	7	II	Yes	No	negative
96	AOVT	72	38.4918	1	1	7	II	Yes	No	positive
97	AOVT	55	29.1475	0	0	1	II	Yes	No	positive
98	AOVT	49	8.09836	1	1	7	III	Yes	Unknown	positive
99	AOVT	37	5.14754	1	1	9	III	Unknown	Unknown	positive
100	AOVT	60	26.6885	0	0	1	III	Yes	No	negative
101	AOVT	55	51.9344	1	1	7	I	Yes	No	negative
102	AOVT	51	20.1967	0	0	1	III	Yes	Yes	negative
104	AOVT	81	52	0	0	1	I	Yes	Yes	negative
105	AOVT	55	193.508	1	1	7	II	Yes	Yes	positive
106	AOVT	55	196.033	1	1	7	I	Yes	No	negative
107	AOVT	57	7.21311	0	0	1	III	Yes	No	negative
108	AOVT	40	12.3279	0	0	1	III	Yes	No	positive
109	AOVT	46	162.918	1	1	7	I	Yes	Yes	positive
110	AOVT	46	179.934	1	1	7	II	Yes	Yes	positive
111	AOVT	44	8.32787	0	0	1	III	Yes	No	negative
112	AOVT	37	3.93443	0	0	1	unknown	Yes	No	positive
113	AOVT	46	75.9672	0	0	1	unknown	Yes	No	negative
114	AOVT	39	174.328	1	1	7	II	Yes	No	negative
115	AOVT	55	29.7705	0	0	1	II	No	No	negative
116	AOVT	62	25.9016	0	0	1	III	Yes	No	negative
117	AOVT	74	101.77	0	0	1	I	Yes	No	negative
118	AOVT	39	134.59	1	1	7	I	Yes	Yes	positive
119	AOVT	55	42.0328	1	1	3	II	Yes	Yes	positive
120	AOVT	27	108.852	1	1	7	I	Yes	Yes	negative
121	AOVT	65	35.7377	0	0	1	I	Yes	No	negative
122	AOVT	41	50.8852	0	0	1	III	Yes	No	positive
123	AOVT	43	122.328	1	1	7	unknown	Yes	No	negative
124	AOVT	47	124.164	1	1	7	I	Yes	No	positive
125	AOVT	37	129.443	1	1	7	I	Yes	No	negative
126	AOVT	80	34.3279	0	0	1	III	Yes	No	negative
127	AOVT	56	104.459	1	1	7	unknown	Unknown	Unknown	negative
128	AOVT	60	104.361	1	1	7	I	Yes	No	negative
129	AOVT	49	97.9016	1	1	3	I	Yes	No	negative
130	AOVT	48	109.508	1	1	7	unknown	Yes	No	negative
131	AOVT	74	14.3607	0	0	1	III	Yes	No	positive
132	AOVT	64	90.6557	1	1	7	I	No	No	negative
133	AOVT	54	14.5246	0	0	1	II	Yes	No	positive
134	AOVT	81	87.7049	0	0	9	II	Yes	No	negative
135	AOVT	55	12.4262	0	0	1	I	Yes	No	positive
136	AOVT	55	77.541	1	1	7	unknown	Yes	No	negative
137	AOVT	46	69.5082	1	1	7	I	Yes	No	negative
138	AOVT	58	72.2951	1	1	7	I	Yes	No	negative
139	AOVT	61	56.2951	1	1	7	I	Yes	No	negative
140	AOVT	49	24.459	0	0	1	II	Yes	No	positive
141	AOVT	79	68.6557	1	1	7	I	Yes	No	negative
142	AOVT	56	10.0984	0	0	1	III	Yes	No	negative
144	AOVT	42	66.6557	1	1	7	unknown	Yes	No	negative
145	AOVT	58	44.6557	0	0	1	II	Yes	Yes	positive
146	AOVT	41	21.377	0	0	1	I	Yes	No	positive
147	AOVT	57	69.5082	1	1	7	I	Yes	No	negative
148	AOVT	63	0.655738	0	0	1	III	No	No	positive
149	AOVT	68	0.131148	1	1	2	II	No	No	positive
150	AOVT	44	16.7213	0	0	1	III	Yes	No	negative
151	AOVT	63	63.4098	1	1	7	I	Yes	No	negative
152	AOVT	62	42.2951	1	1	7	I	No	No	negative
153	AOVT	44	17.0492	0	0	1	III	Yes	No	negative
154	AOVT	43	67.0164	1	1	7	I	No	No	negative
155	AOVT	60	59.377	1	1	7	I	Yes	No	negative
156	AOVT	67	65.7705	1	1	7	II	Yes	No	negative
157	AOVT	68	58	1	1	7	I	Yes	No	negative
158	AOVT	60	28	0	0	1	I	Yes	No	negative
159	AOVT	77	2	0	0	1	II	No	No	negative
160	AOVT	54	13.4754	0	0	1	III	Yes	No	positive
161	AOVT	65	52.3934	1	1	7	II	Yes	No	negative
162	AOVT	48	62.1967	1	1	7	I	Yes	No	negative
163	AOVT	47	64.6557	1	1	7	II	Yes	No	negative
164	AOVT	54	65.2459	1	1	7	II	Yes	No	negative
165	COEUR	80	88	0			II	Yes	Unknown	negative
167	COEUR	52	69	1			III	Yes	Unknown	negative
169	COEUR	65	29	0			III	Yes	Unknown	positive
170	COEUR	49	30	1			I	Yes	Unknown	negative
171	COEUR	45	39	1			III	Yes	Unknown	positive
173	COEUR	49	47	1			I	Yes	Unknown	positive
174	COEUR	67	7	0			III	Yes	Unknown	positive
175	COEUR	79	34	0			II	Yes	Unknown	negative
176	COEUR	53	60	1			I	Yes	Unknown	negative
177	COEUR	42	7	0			III	Yes	Unknown	positive
178	COEUR	54	78	1			I	Yes	Unknown	negative
180	COEUR	68	80	0			III	Yes	Unknown	negative
181	COEUR	75	62	1			I	Yes	Unknown	positive
182	COEUR	57	53	1			I	Yes	Unknown	positive
183	COEUR	75	24	1			I	Yes	Unknown	negative
184	COEUR	53	88	1			I	Yes	Unknown	positive
185	COEUR	56	164	1			II	Unknown	Unknown	negative
186	COEUR	60	65	1			I	Yes	Yes	negative
188	COEUR	56	16	0			III	Yes	Unknown	positive
189	COEUR	56	82	1			I	Yes	Yes	negative
190	COEUR	54	131	1			III	No	Unknown	negative
191	COEUR	47	85	1			I	Yes	Unknown	negative
192	COEUR	48	11	0			III	Yes	Unknown	positive
194	COEUR	63	56	0			II	Yes	Yes	negative
195	COEUR	66	22	0			I	No	Unknown	positive
196	COEUR	46	9	0			III	Yes	Unknown	positive
197	COEUR	47	63	0			II	Yes	Yes	negative
198	COEUR	59	155	1			I	Yes	Unknown	negative
199	COEUR	52	129	1			II	Yes	Unknown	negative
200	COEUR	48	62	1			III	Yes	Yes	negative
201	COEUR	57	56	1			I	Yes	Unknown	negative
202	COEUR	54	6	1			I	Yes	Yes	negative
203	COEUR	45	8	0			III	Yes	Unknown	negative
204	COEUR	59	76	1			II	Yes	Yes	negative
205	COEUR	51	119	1			II	Yes	Unknown	negative
206	COEUR	56	75	1			I	Yes	Unknown	negative
207	COEUR	50	31	1			I	Yes	Yes	negative
208	COEUR	45	38	0			I	Yes	Yes	negative
209	COEUR	56	17	0			III	Yes	Unknown	negative
210	COEUR	35	123	1			III	Yes	Unknown	positive
211	COEUR	35	74	1			I	Yes	Unknown	negative
212	COEUR	69	83	1			II	Yes	Unknown	negative
213	COEUR	46	6	0			III	Yes	Unknown	negative
214	COEUR	46	36	0			III	Yes	Unknown	positive
215	COEUR	58	22	1			II	Yes	Yes	negative
216	COEUR	63	87	1			I	Yes	Unknown	negative
217	COEUR	65	110	1			I	Yes	Unknown	negative
218	COEUR	66	84	1			I	Yes	Unknown	negative
219	COEUR	45	39	1			III	Yes	Yes	positive
220	COEUR	68	60	1			I	Yes	Yes	negative
221	COEUR	49	118	1			II	Yes	Unknown	negative
222	COEUR	65	34	1			I	Yes	Unknown	negative
223	COEUR	46	125	1			I	Yes	Unknown	positive
224	COEUR	59	72	1			I	Yes	Unknown	negative
225	COEUR	47	15	0			III	Yes	Unknown	positive
226	COEUR	53	51	0			II	Yes	Unknown	negative
227	COEUR	53	115	1			I	Yes	Unknown	negative
228	COEUR	52	0	1			unknown	Yes	Unknown	negative
229	COEUR	53	106	1			I	Yes	Unknown	negative
230	COEUR	53	52	1			II	Yes	Unknown	negative
231	COEUR	59	50	0			I	Yes	Yes	positive
232	COEUR	65	57	1			I	No	Yes	positive
233	COEUR	41	168	1			I	Yes	Unknown	negative
234	COEUR	53	71	1			I	Yes	Unknown	positive
235	COEUR	51	20	1			II	Yes	Unknown	positive
237	COEUR	53	44	1			I	Yes	Yes	negative
238	COEUR	54	7	0			III	Yes	Unknown	negative
239	COEUR	51	94	1			I	Yes	Unknown	positive
240	COEUR	56	72	1			III	Yes	Unknown	positive
241	COEUR	52	7	0			unknown	Yes	Unknown	positive
242	COEUR	65	20	0			II	Yes	Unknown	positive
243	COEUR	73	79	0			III	Yes	Unknown	positive
244	COEUR	39	18	0			II	Yes	Yes	positive
245	COEUR	52	16	0			II	Yes	Yes	positive
246	COEUR	59	30	1			I	Yes	Unknown	negative
247	COEUR	56	154	1			III	Yes	Unknown	positive
248	COEUR	48	66	0			II	Yes	Yes	positive
249	COEUR	50	3	0			III	Yes	Unknown	negative
250	COEUR	67	34	1			I	Yes	Unknown	negative
251	COEUR	53	17	1			I	Yes	Unknown	negative
252	COEUR	68	12	0			III	Yes	Unknown	positive
253	COEUR	53	39	0			I	Yes	Unknown	negative
254	COEUR	50	27	1			I	Yes	Unknown	negative
255	COEUR	53	147	1			I	Yes	Unknown	negative
256	COEUR	55	50	1			I	Yes	Unknown	negative
257	COEUR	64	13	0			unknown	Unknown	Unknown	positive
258	COEUR	62	32	1			I	Yes	Unknown	negative
259	COEUR	59	40	1			III	Yes	Unknown	negative
260	COEUR	51	142	1			I	Yes	Unknown	positive
261	COEUR	42	33	0			III	Yes	Unknown	negative
262	COEUR	57	21	0			III	Yes	Unknown	negative
263	COEUR	51	13	0			II	Yes	Unknown	positive
264	COEUR	62	124	1			I	Yes	Unknown	negative
265	COEUR	52	116	0			II	Yes	Unknown	positive
266	COEUR	62	74	1			I	Yes	Unknown	positive
268	COEUR	51	95	1			I	Yes	Unknown	positive
269	COEUR	52	4	0			III	Yes	Unknown	negative
270	COEUR	70	46	1			II	Yes	Unknown	positive
271	COEUR	66	0	1			I	Unknown	Unknown	negative
272	COEUR	60	68	1			I	Yes	Unknown	negative
273	COEUR	58	0	1			unknown	Unknown	Unknown	positive
274	COEUR	64	28	1			I	No	Unknown	negative
275	COEUR	62	111	1			I	Yes	Unknown	negative
276	COEUR	53	41	1			I	No	Unknown	negative
277	COEUR	69	11	1			I	Yes	Unknown	positive
279	COEUR	52	17	0			III	Yes	Unknown	negative
280	COEUR	52	16	0			III	Yes	Unknown	positive
281	COEUR	55	74	1			I	Yes	Unknown	negative
282	COEUR	55	35	1			I	Yes	Unknown	negative
283	COEUR	59	10	0			III	Yes	Unknown	negative
284	COEUR	61	44	0			I	Yes	Unknown	negative
285	COEUR	61	5	1			II	Yes	Unknown	positive
286	COEUR	63	86	1			I	No	Unknown	negative
287	COEUR	39	47	1			II	Yes	Unknown	positive
288	COEUR	63	11	1			I	No	Unknown	negative
289	COEUR	72	60	1			I	Yes	Unknown	negative
290	COEUR	70	0	1			I	Yes	Unknown	negative
291	COEUR	59	9	0			III	Yes	Unknown	positive
292	COEUR	51	10	1			III	Yes	Unknown	negative
293	COEUR	64	55	1			I	Yes	Unknown	negative
294	COEUR	70	17	1			I	Yes	Unknown	negative
295	COEUR	54	57	1			I	Yes	Unknown	negative
296	COEUR	49	110	1			I	Yes	Unknown	negative
297	COEUR	68	13	0			III	Yes	Unknown	negative
298	COEUR	44	55	1			I	Yes	Unknown	negative
299	COEUR	50	53	1			II	Yes	Unknown	positive
300	COEUR	56	63	1			I	Yes	Unknown	positive
301	COEUR	60	16	0			I	Yes	Unknown	positive
302	COEUR	64	6	0			III	Yes	Unknown	positive
303	COEUR	58	102	1			I	Yes	Unknown	negative
304	COEUR	68	14	0			III	Yes	Unknown	negative
305	COEUR						unknown	Unknown	Unknown	positive
306	COEUR	45	100	1			I	Yes	Unknown	negative
308	COEUR	57	0	1			III	Unknown	Unknown	negative
309	COEUR	56	0	1			I	Unknown	Unknown	positive
310	COEUR	49	0	1			I	Unknown	Unknown	negative
311	COEUR	62	0	1			III	Unknown	Unknown	positive
312	COEUR	53	30	1			I	Yes	Unknown	negative
313	COEUR	51	32	0			unknown	Unknown	Unknown	negative
315	COEUR	60	0	1			I	Unknown	Unknown	positive
317	COEUR	46	52	1			II	Yes	Unknown	positive
318	COEUR	69	0	1			I	Unknown	Unknown	negative
319	COEUR	54	135	1			I	Yes	Unknown	positive
320	COEUR	62	42	0			I	Yes	Unknown	negative
321	COEUR	76	22	0			III	Yes	Unknown	negative
322	COEUR	52	8	0			II	Yes	Unknown	negative
323	COEUR	42	97	1			I	Yes	Unknown	positive
324	COEUR	56	49	1			I	Unknown	Unknown	negative
325	COEUR	76	30	1			I	Yes	Unknown	negative
326	COEUR	46	50	1			III	Yes	Unknown	negative
327	COEUR	73	113	1			I	Unknown	Unknown	negative
328	COEUR	60	0	1			I	Unknown	Unknown	negative
330	COEUR	45	0	1			III	Unknown	Unknown	negative
331	COEUR	69	52	0			I	Yes	Unknown	negative
332	COEUR	54	25	1			II	Yes	Unknown	negative
333	COEUR	51	20	1			III	Yes	Unknown	negative
334	COEUR	50	63	1			II	Yes	Unknown	positive
335	COEUR	66	26	1			I	No	Unknown	negative
336	COEUR	56	22	0			III	Yes	Unknown	positive
337	COEUR	73	12	0			III	Yes	Unknown	positive
338	COEUR	55	13	0			III	Yes	Unknown	negative
339	COEUR	62	11	1			I	No	Unknown	negative
340	COEUR	56	111	1			I	Yes	Unknown	negative
341	COEUR	41	105	1			I	Yes	Unknown	negative
342	COEUR	66	0	1			I	Yes	Unknown	negative
344	COEUR	49	0	1			I	Unknown	Unknown	negative
